# Supplementary material for: State transitions across the Strep A disease spectrum: scoping review and evidence gaps
Source: BMC Infect Dis. 2024 Jan 19;24:108. doi: 10.1186/s12879-023-08888-4 (PMC10799450; doi:10.1186/s12879-023-08888-4)
Supplement: Supplementary file 2 — Additional file 2. [file 12879_2023_8888_MOESM2_ESM.xlsx]

## Sheet: Sheet1
	Number	Search	Article	Year	Country	Income	Disease Category
	1	Search 1	(1997). "Outbreak of invasive group A Streptococcus associated with varicella in a childcare center -- Boston, Massachusetts, 1997." MMWR Morb Mortal Wkly Rep 46(40): 944-948.	1997	United States	High Income	Superficial
	2	Search 1	(2011). "Invasive group A streptococcus in a skilled nursing facility--Pennsylvania, 2009-2010." MMWR Morb Mortal Wkly Rep 60(42): 1445-1449.	2011	United States	High Income	Superficial
	3	Search 1	Abuhammour, W., et al. (2004). "Group A beta-hemolytic streptococcal bacteremia." Indian J Pediatr 71(10): 915-919.	2004	United States	High Income	Sequelae of Invasive and toxin mediated
	4	Search 1	Aebi, C., et al. (1996). "Bacterial complications of primary varicella in children." Clin Infect Dis 23(4): 698-705.	1996	United States	High Income	Sequelae of Invasive and toxin mediated
	5	Search 1	al Mazrou, A. M. (1997). "Group A streptococcal bacteraemia: experience at a university hospital in Riyadh." J Infect 34(2): 95-100.	1997	Saudi Arabia	High Income	Sequelae of Invasive and toxin mediated
	6	Search 1	Arias-Constanti, V., et al. (2018). "Invasive disease by Streptococcus pyogenes: patients hospitalized for 6 years." Enferm Infecc Microbiol Clin 36(6): 352-356.	2018	Spain	High Income	Invasive and toxin mediated
	7	Search 2	Athey, T. B., et al. (2016). "High Incidence of Invasive Group A Streptococcus Disease Caused by Strains of Uncommon emm Types in Thunder Bay, Ontario, Canada." J Clin Microbiol 54(1): 83-92.	2016	Canada	High Income	Invasive and toxin mediated
	8	Search 1	Auerbach, S. B., et al. (1992). "Outbreak of invasive group A streptococcal infections in a nursing home. Lessons on prevention and control." Arch Intern Med 152(5): 1017-1022.	1992	United States	High Income	Invasive and toxin mediated
	9	Search 1	Bair, M. J., et al. (2009). "Necrotizing fasciitis in southeast Taiwan: clinical features, microbiology, and prognosis." Int J Infect Dis 13(2): 255-260.	2009	Taiwan	High Income	Sequelae of Invasive and toxin mediated
	10	Search 1	Barnham, M. R., et al. (2002). "Streptococcal toxic shock syndrome: a description of 14 cases from North Yorkshire, UK." Clin Microbiol Infect 8(3): 174-181.	2002	United Kingdom	High Income	Sequelae of Invasive and toxin mediated
	11	Search 1	Belard, S., et al. (2015). "beta-Hemolytic streptococcal throat carriage and tonsillopharyngitis: a cross-sectional prevalence study in Gabon, Central Africa." Infection 43(2): 177-183.	2015	Gabon	low income	Superficial
	12	Search 1	Bellulo, S., et al. (2016). "When should clinicians suspect group A streptococcus empyema in children? A multicentre case-control study in French tertiary care centres." Arch Dis Child 101(8): 731-735.	2016	France	High Income	Sequelae of Invasive and toxin mediated
	13	Search 1	Ben-Abraham, R., et al. (2002). "Invasive group A streptococcal infections in a large tertiary center: epidemiology, characteristics and outcome." Infection 30(2): 81-85.	2002	Israel	High Income	Sequelae of Invasive and toxin mediated
	14	Search 1	Bergin, S. M., et al. (2018). "An Outbreak of Streptococcus pyogenes in a Mental Health Facility: Advantage of Well-Timed Whole-Genome Sequencing Over emm Typing." Infect Control Hosp Epidemiol 39(7): 852-860.	2018	Singapore	High Income	Superficial
	15	Search 2	Bernaldo de Quiros, J. C., et al. (1997). "Group A streptococcal bacteremia. A 10-year prospective study." Medicine (Baltimore) 76(4): 238-248.	1997	United States	High Income	Sequelae of Invasive and toxin mediated
	16	Search 1	Bitar, F. F., et al. (2000). "Rheumatic fever in children: a 15-year experience in a developing country." Pediatr Cardiol 21(2): 119-122.	2000	Lebanon	Upper middle income	Direct sequelae of immune mediated
	17	Search 1	Bochicchio, G. V., et al. (2001). "Group A Streptococcus (GAS) soft-tissue infections: a lethal organism on the rise." Am Surg 67(11): 1089-1092.	2001	United States	High Income	Sequelae of Invasive and toxin mediated
	18	Search 1	Bradley-Hewitt, T., et al. (2019). "Trends and presentation patterns of acute rheumatic fever hospitalisations in the United States." Cardiol Young 29(11): 1387-1390.	2019	United States	High Income	Direct sequelae of immune mediated
	19	Search 1	Brant, L. J., et al. (1982). "Factors affecting streptococcal colonization among children in selected areas of Alaska." Public Health Rep 97(5): 460-464.	1982	United States	High Income	Superficial
	20	Search 1	Breathnach, A. S. and S. J. Eykyn (1997). "Streptococcus pyogenes bacteraemia: a 27-year study in a London teaching hospital." Scand J Infect Dis 29(5): 473-478.	1997	United Kingdom	High Income	Sequelae of Invasive and toxin mediated
	21	Search 1	Breda, L., et al. (2012). "Population-based study of incidence and clinical characteristics of rheumatic fever in Abruzzo, central Italy, 2000-2009." J Pediatr 160(5): 832-836.e831.	2012	Italy	High Income	Direct sequelae of immune mediated
	22	Search 1	Bucher, A., et al. (1992). "Spectrum of disease in bacteraemic patients during a Streptococcus pyogenes serotype M-1 epidemic in Norway in 1988." Eur J Clin Microbiol Infect Dis 11(5): 416-426.	1992	Norway	High Income	Sequelae of Invasive and toxin mediated
	23	Search 1	Bundle, N., et al. (2017). "Ongoing outbreak of invasive and non-invasive disease due to group A Streptococcus (GAS) type emm66 among homeless and people who inject drugs in England and Wales, January to December 2016." Euro Surveill 22(3).	2017	United Kingdom	High Income	Sequelae of Invasive and toxin mediated
	24	Search 1	Cancellara, A. D., et al. (2016). "Multicenter study on invasive Streptococcus pyogenes infections in children in Argentina." Arch Argent Pediatr 114(3): 199-208.	2016	Argentina	Upper middle income	Sequelae of Invasive and toxin mediated
	25	Search 1	Chagani, H. S. and K. Aziz (2003). "Clinical profile of acute rheumatic fever in Pakistan." Cardiol Young 13(1): 28-35.	2003	Pakistan	Lower middle income	Direct sequelae of immune mediated
	26	Search 1	Cheng, N. C., et al. (2012). "Recent trend of necrotizing fasciitis in Taiwan: focus on monomicrobial Klebsiella pneumoniae necrotizing fasciitis." Clin Infect Dis 55(7): 930-939.	2012	Taiwan	High Income	Sequelae of Invasive and toxin mediated
	27	Search 1	Cockerill, F. R., 3rd, et al. (1997). "An outbreak of invasive group A streptococcal disease associated with high carriage rates of the invasive clone among school-aged children." Jama 277(1): 38-43.	1997	United States	High Income	Superficial
	28	Search 1	Couture-Cossette, A., et al. (2018). "Secular trends in incidence of invasive beta-hemolytic streptococci and efficacy of adjunctive therapy in Quebec, Canada, 1996-2016." PLoS One 13(10): e0206289.	2018	Canada	High Income	Sequelae of Invasive and toxin mediated
	29	Search 1	Danchin, M. H., et al. (2007). "Burden of acute sore throat and group A streptococcal pharyngitis in school-aged children and their families in Australia." Pediatrics 120(5): 950-957.	2007	Australia	High Income	Superficial
	30	Search 1	Daneman, N., et al. (2005). "Hospital-acquired invasive group a streptococcal infections in Ontario, Canada, 1992-2000." Clin Infect Dis 41(3): 334-342.	2005	Canada	High Income	Invasive and toxin mediated
	31	Search 1	Davies, H. D., et al. (1996). "Invasive group A streptococcal infections in Ontario, Canada. Ontario Group A Streptococcal Study Group." N Engl J Med 335(8): 547-554.	1996	Canada	High Income	Invasive and toxin mediated
	32	Search 1	Deutscher, M., et al. (2011). "Investigation of a group A streptococcal outbreak among residents of a long-term acute care hospital." Clin Infect Dis 52(8): 988-994.	2011	United States	High Income	Superficial
	33	Search 1	Dhakal, R., et al. (2010). "Asymptomatic colonization of upper respiratory tract by potential bacterial pathogens." Indian J Pediatr 77(7): 775-778.	2010	India	Lower middle income	Superficial
	34	Search 1	Dooling, K. L., et al. (2013). "Investigation of a prolonged Group A Streptococcal outbreak among residents of a skilled nursing facility, Georgia, 2009-2012." Clin Infect Dis 57(11): 1562-1567.	2013	United States	High Income	Sequelae of Invasive and toxin mediated
	35	Search 1	Dowler, J. and A. Wilson (2019). "Acute post-streptococcal glomerulonephritis in Central Australia." Aust J Rural Health.	2019	Australia	High Income	Immune mediated
	36	Search 1	Dumre, S. P., et al. (2009). "Asymptomatic throat carriage rate and antimicrobial resistance pattern of Streptococcus pyogenes in Nepalese school children." Kathmandu Univ Med J (KUMJ) 7(28): 392-396.	2009	Nepal	Lower middle income	Superficial
	37	Search 1	Edmond, K. M., et al. (1996). "Streptococcal pharyngitis in a paediatric emergency department." Med J Aust 165(8): 420-423.	1996	Australia	High Income	Superficial
	38	Search 1	Ekelund, K., et al. (2004). "Evaluation of gastrointestinal symptoms as primary sign of severe invasive group A streptococcal infections." Indian J Med Res 119 Suppl: 179-182.	2004	Denmark	High Income	Sequelae of Invasive and toxin mediated
	39	Search 1	Engelgau, M. M., et al. (1994). "Invasive group A streptococcus carriage in a child care centre after a fatal case." Arch Dis Child 71(4): 318-322.	1994	United States	High Income	Superficial
	40	Search 1	Erdem, G., et al. (2005). "Molecular epidemiologic comparison of 2 unusual clusters of group a streptococcal necrotizing fasciitis in Hawaii." Clin Infect Dis 40(12): 1851-1854.	2005	United States	High Income	Sequelae of Invasive and toxin mediated
	41	Search 1	Eriksson, B. K., et al. (1998). "Epidemiological and clinical aspects of invasive group A streptococcal infections and the streptococcal toxic shock syndrome." Clin Infect Dis 27(6): 1428-1436.	1998	Sweden	High Income	Invasive and toxin mediated
	42	Search 1	Factor, S. H., et al. (2005). "Risk factors for pediatric invasive group A streptococcal disease." Emerg Infect Dis 11(7): 1062-1066.	2005	United States	High Income	Sequelae of Invasive and toxin mediated
	43	Search 1	Fazeli, M. R., et al. (2003). "Group a streptococcal serotypes isolated from healthy schoolchildren in iran." Eur J Clin Microbiol Infect Dis 22(8): 475-478.	2003	Iran	Upper middle income	Superficial
	44	Search 1	Fronhoffs, S., et al. (2000). "The effect of C1-esterase inhibitor in definite and suspected streptococcal toxic shock syndrome. Report of seven patients." Intensive Care Med 26(10): 1566-1570.	2000	Germany	High Income	Sequelae of Invasive and toxin mediated
	45	Search 1	Gear, R. J., et al. (2015). "Changes in the clinical and epidemiological features of group A streptococcal bacteraemia in Australia's Northern Territory." Trop Med Int Health 20(1): 40-47.	2015	Australia	High Income	Invasive and toxin mediated
	46	Search 1	Giannoulia-Karantana, A., et al. (2001). "Childhood acute rheumatic fever in Greece: experience of the past 18 years." Acta Paediatr 90(7): 809-812.	2001	Greece	High Income	Direct sequelae of immune mediated
	47	Search 1	Greene, C. M., et al. (2005). "Cluster of deaths from group A streptococcus in a long-term care facility--Georgia, 2001." Am J Infect Control 33(2): 108-113.	2005	United States	High Income	Superficial
	48	Search 1	Hancock-Allen, J. B., et al. (2016). "Outbreak of group A Streptococcus infections in an outpatient wound clinic-Colorado, 2014." Am J Infect Control 44(10): 1133-1138.	2016	United States	High Income	Sequelae of locally invasive
	49	Search 1	Herruzo, R., et al. (2002). "Prevalence and antimicrobial-resistance of S. pneumoniae and S. pyogenes in healthy children in the region of Madrid." Int J Pediatr Otorhinolaryngol 65(2): 117-123.	2002	Spain	High Income	Superficial
	50	Search 1	Hoge, C. W., et al. (1993). "The changing epidemiology of invasive group A streptococcal infections and the emergence of streptococcal toxic shock-like syndrome. A retrospective population-based study." Jama 269(3): 384-389.	1993	United States	High Income	Invasive and toxin mediated
	51	Search 1	Hollm-Delgado, M. G., et al. (2005). "Invasive group A streptococcal infections, clinical manifestations and their predictors, Montreal, 1995-2001." Emerg Infect Dis 11(1): 77-82.	2005	Canada	High Income	Invasive and toxin mediated
	52	Search 1	Holm, S. E., et al. (1992). "Aspects of pathogenesis of serious group A streptococcal infections in Sweden, 1988-1989." J Infect Dis 166(1): 31-37.	1992	Sweden	High Income	Sequelae of Invasive and toxin mediated
	53	Search 1	Huang, F. Y., et al. (1994). "Serious suppurative group A beta-hemolytic streptococcal infection in previously well children: report of six cases." Zhonghua Min Guo Xiao Er Ke Yi Xue Hui Za Zhi 35(2): 163-169.	1994	Taiwan	High Income	Superficial
	54	Search 1	Ilyas, M. and A. Tolaymat (2008). "Changing epidemiology of acute post-streptococcal glomerulonephritis in Northeast Florida: a comparative study." Pediatr Nephrol 23(7): 1101-1106.	2008	United States	High Income	Immune mediated
	55	Search 1	Juhn, Y. J., et al. (2012). "Streptococcus pyogenes upper respiratory infection and atopic conditions other than asthma: a retrospective cohort study." Prim Care Respir J 21(2): 153-158.	2012	United States	High Income	Superficial
	56	Search 1	Kaul, R., et al. (1997). "Population-based surveillance for group A streptococcal necrotizing fasciitis: Clinical features, prognostic indicators, and microbiologic analysis of seventy-seven cases. Ontario Group A Streptococcal Study." Am J Med 103(1): 18-24.	1997	Canada	High Income	Invasive and toxin mediated
	57	Search 1	Kramer, H. M., et al. (2009). "Maternal mortality and severe morbidity from sepsis in the Netherlands." Acta Obstet Gynecol Scand 88(6): 647-653.	2009	Netherlands	High Income	Sequelae of Invasive and toxin mediated
	58	Search 1	Lamagni, T. L., et al. (2008). "Severe Streptococcus pyogenes infections, United Kingdom, 2003-2004." Emerg Infect Dis 14(2): 202-209.	2008	United Kingdom	High Income	Sequelae of Invasive and toxin mediated
	59	Search 1	Langley, G., et al. (2016). "The Impact of Obesity and Diabetes on the Risk of Disease and Death due to Invasive Group A Streptococcus Infections in Adults." Clin Infect Dis 62(7): 845-852.	2016	United States	High Income	Invasive and toxin mediated
	60	Search 1	Laupland, K. B., et al. (2000). "Invasive group A streptococcal disease in children and association with varicella-zoster virus infection. Ontario Group A Streptococcal Study Group." Pediatrics 105(5): E60.	2000	Canada	High Income	Invasive and toxin mediated
	61	Search 1	Leonard, A., et al. (2019). "Severe group A streptococcal infections in mothers and their newborns in London and the South East, 2010-2016: assessment of risk and audit of public health management." Bjog 126(1): 44-53.	2019	United Kingdom	High Income	Invasive and toxin mediated
	62	Search 1	Lin, J. N., et al. (2011). "Clinical and molecular characteristics of invasive and noninvasive skin and soft tissue infections caused by group A Streptococcus." J Clin Microbiol 49(10): 3632-3637.	2011	Taiwan	High Income	Invasive and toxin mediated
	63	Search 1	Lin, M. H., et al. (2003). "Predictive value of clinical features in differentiating group A beta-hemolytic streptococcal pharyngitis in children." J Microbiol Immunol Infect 36(1): 21-25.	2003	Taiwan	High Income	Sequelae of Invasive and toxin mediated
	64	Search 1	Linder, K. A., et al. (2017). "Effect of underlying immune compromise on the manifestations and outcomes of group A streptococcal bacteremia." J Infect 74(5): 450-455.	2017	United States	High Income	Sequelae of Invasive and toxin mediated
	65	Search 1	Livni, G., et al. (1996). "Incidence and severity of group A streptococcal bacteremia in a medical center in Israel, 1981-1994." Scand J Infect Dis 28(2): 139-142.	1996	Israel	High Income	Sequelae of Invasive and toxin mediated
	66	Search 1	Loewen, K., et al. (2017). "Epidemiologic features of invasive group A Streptococcus infection in a rural hospital: 6-year retrospective report and literature review." Can J Rural Med 22(4): 131-138.	2017	Canada	High Income	Sequelae of Invasive and toxin mediated
	67	Search 1	Lue, H. C., et al. (1988). "Establishment of a rheumatic heart disease registry in Taipei: an early appraisal." N Z Med J 101(847 Pt 2): 410-411.	1988	Taiwan	High Income	Superficial
	68	Search 1	Marshall, H. S., et al. (2015). "Group A Streptococcal Carriage and Seroepidemiology in Children up to 10 Years of Age in Australia." Pediatr Infect Dis J 34(8): 831-838.	2015	Australia	High Income	Superficial
	69	Search 1	Martin, J., et al. (2011). "Invasive Group A streptococcal disease in Ireland, 2004 to 2010." Euro Surveill 16(41).	2011	Ireland	High Income	Invasive and toxin mediated
	70	Search 1	Martino, D., et al. (2011). "The relationship between group A streptococcal infections and Tourette syndrome: a study on a large service-based cohort." Dev Med Child Neurol 53(10): 951-957.	2011	Italy	High Income	Superficial
	71	Search 1	McDonald, M. I., et al. (2006). "Low rates of streptococcal pharyngitis and high rates of pyoderma in Australian aboriginal communities where acute rheumatic fever is hyperendemic." Clin Infect Dis 43(6): 683-689.	2006	Australia	High Income	Superficial
	72	Search 1	McNutt, L. A., et al. (1992). "Two outbreaks of primarily noninvasive group A streptococcal disease in the same nursing home, New York, 1991." Infect Control Hosp Epidemiol 13(12): 748-751.	1992	United States	High Income	Superficial
	73	Search 1	Mehta, S., et al. (2006). "Morbidity and mortality of patients with invasive group A streptococcal infections admitted to the ICU." Chest 130(6): 1679-1686.	2006	Canada	High Income	Sequelae of Invasive and toxin mediated
	74	Search 1	Meira, Z. M., et al. (2005). "Long term follow up of rheumatic fever and predictors of severe rheumatic valvar disease in Brazilian children and adolescents." Heart 91(8): 1019-1022.	2005	Brazil	Upper middle income	Direct sequelae of immune mediated
	75	Search 1	Moses, A. E., et al. (1995). "Increased incidence and severity of Streptococcus pyogenes bacteremia in young children." Pediatr Infect Dis J 14(9): 767-770.	1995	Israel	High Income	Sequelae of Invasive and toxin mediated
	76	Search 1	Mulla, Z. D. (2002). "Invasive group A streptococcal disease and intensive care unit admissions." Intensive Care Med 28(12): 1822-1824.	2002	United States	High Income	Sequelae of Invasive and toxin mediated
	77	Search 1	Mulla, Z. D., et al. (2003). "Invasive group A streptococcal infections in Florida." South Med J 96(10): 968-973.	2003	United States	High Income	Sequelae of Invasive and toxin mediated
	78	Search 1	Muller, M. P., et al. (2003). "Clinical and epidemiologic features of group a streptococcal pneumonia in Ontario, Canada." Arch Intern Med 163(4): 467-472.	2003	Canada	High Income	Invasive and toxin mediated
	79	Search 1	Nasirian, H., et al. (2017). "A clinical decision rule for streptococcal pharyngitis management: An update." J Lab Physicians 9(2): 116-120.	2017	Iran	Upper middle income	Superficial
	80	Search 1	Nielsen, H. U., et al. (2002). "Beta-hemolytic streptococcal bacteremia: a review of 241 cases." Scand J Infect Dis 34(7): 483-486.	2002	Denmark	High Income	Sequelae of Invasive and toxin mediated
	81	Search 1	O'Grady, K. A., et al. (2007). "The epidemiology of invasive group A streptococcal disease in Victoria, Australia." Med J Aust 186(11): 565-569.	2007	Australia	High Income	Invasive and toxin mediated
	82	Search 1	Oppegaard, O., et al. (2015). "Beta-haemolytic group A, C and G streptococcal infections in Western Norway: a 15-year retrospective survey." Clin Microbiol Infect 21(2): 171-178.	2015	Norway	High Income	Invasive and toxin mediated
	83	Search 1	Passaro, D. J., et al. (2002). "Invasive group A streptococcal infections in the San Francisco Bay area, 1989-99." Epidemiol Infect 129(3): 471-478.	2002	United States	High Income	Invasive and toxin mediated
	84	Search 1	Petersen, J. P., et al. (2003). "Community outbreak of perianal group A streptococcal infection in Denmark." Pediatr Infect Dis J 22(2): 105-109.	2003	Denmark	High Income	Superficial
	85	Search 1	Rayamajhi, A., et al. (2007). "Clinical, laboratory and echocardiographic profile of acute rheumatic fever in Nepali children." Ann Trop Paediatr 27(3): 169-177.	2007	Nepal	Lower middle income	Direct sequelae of immune mediated
	86	Search 1	Richmond, P. and L. Harris (1998). "Rheumatic fever in the Kimberley region of Western Australia." J Trop Pediatr 44(3): 148-152.	1998	Australia	High Income	Direct sequelae of immune mediated
	87	Search 1	Robinson, K. A., et al. (2003). "Risk for severe group A streptococcal disease among patients' household contacts." Emerg Infect Dis 9(4): 443-447.	2003	USA	High Income	Superficial
	88	Search 1	Rottenstreich, A., et al. (2019). "Risk factors, clinical course and outcomes of pregnancy-related group A streptococcal infections: retrospective 13-year cohort study." Clin Microbiol Infect 25(2): 251.e251-251.e254.	2019	USA	High Income	Invasive and toxin mediated
	89	Search 1	Saavedra-Campos, M., et al. (2017). "Estimating the risk of invasive group A Streptococcus infection in care home residents in England, 2009-2010." Epidemiol Infect 145(13): 2759-2765.	2017	United Kingdom	High Income	Sequelae of Invasive and toxin mediated
	90	Search 1	Seale, A. C., et al. (2016). "Invasive Group A Streptococcus Infection among Children, Rural Kenya." Emerg Infect Dis 22(2): 224-232.	2016	Kenya	Lower middle income	Sequelae of Invasive and toxin mediated
	91	Search 1	Sharkawy, A., et al. (2002). "Severe group a streptococcal soft-tissue infections in Ontario: 1992-1996." Clin Infect Dis 34(4): 454-460.	2002	Canada	High Income	Invasive and toxin mediated
	92	Search 1	Siljander, T., et al. (2010). "Epidemiology, outcome and emm types of invasive group A streptococcal infections in Finland." Eur J Clin Microbiol Infect Dis 29(10): 1229-1235.	2010	Finland	High Income	Invasive and toxin mediated
	93	Search 1	Stanevicha, V., et al. (2007). "HLA class II DR and DQ genotypes and haplotypes associated with rheumatic fever among a clinically homogeneous patient population of Latvian children." Arthritis Res Ther 9(3): R58.	2007	Latvia	High Income	Direct sequelae of immune mediated
	94	Search 1	Steer, A. C., et al. (2009). "Prospective surveillance of streptococcal sore throat in a tropical country." Pediatr Infect Dis J 28(6): 477-482.	2009	Fiji	Upper middle income	Superficial
	95	Search 1	Stromberg, A., et al. (1991). "Outbreak of group A streptococcal bacteremia in Sweden: an epidemiologic and clinical study." J Infect Dis 164(3): 595-598.	1991	Sweden	High Income	Invasive and toxin mediated
	96	Search 1	Svensson, N., et al. (2000). "Invasive group A streptococcal infections in Sweden in 1994 and 1995: epidemiology and clinical spectrum." Scand J Infect Dis 32(6): 609-614.	2000	Sweden	High Income	Invasive and toxin mediated
	97	Search 1	Takahashi, T., et al. (2010). "Clinical aspects of invasive infections with Streptococcus dysgalactiae ssp. equisimilis in Japan: differences with respect to Streptococcus pyogenes and Streptococcus agalactiae infections." Clin Microbiol Infect 16(8): 1097-1103.	2010	Japan	High Income	Sequelae of Immune mediated
	98	Search 1	Talbert, A. W., et al. (2010). "Invasive bacterial infections in neonates and young infants born outside hospital admitted to a rural hospital in Kenya." Pediatr Infect Dis J 29(10): 945-949.	2010	Kenya	Lower middle income	Invasive and toxin mediated
	99	Search 1	Tamayo, E., et al. (2016). "Streptococcus pyogenes Pneumonia in Adults: Clinical Presentation and Molecular Characterization of Isolates 2006-2015." PLoS One 11(3): e0152640.	2016	Spain	High Income	Invasive and toxin mediated
	100	Search 1	Tapiainen, T., et al. (2016). "Invasive Group A Streptococcal Infections in Children: A Nationwide Survey in Finland." Pediatr Infect Dis J 35(2): 123-128.	2016	Finland	High Income	Sequelae of Invasive and toxin mediated
	101	Search 1	Tasic, V. and M. Polenakovic (2003). "Occurrence of subclinical post-streptococcal glomerulonephritis in family contacts." J Paediatr Child Health 39(3): 177-179.	2003	Republic of North Macedonia	Upper middle income	Immune mediated
	102	Search 1	Taylor, J. L. and J. G. Howie (1983). "Antibiotics, sore throats and acute nephritis." J R Coll Gen Pract 33(257): 783-786.	1983	England	High Income	Immune mediated
	103	Search 1	Thigpen, M. C., et al. (2007). "Invasive group A streptococcal infection in older adults in long-term care facilities and the community, United States, 1998-2003." Emerg Infect Dis 13(12): 1852-1859.	2007	United States	High Income	Invasive and toxin mediated
	104	Search 1	Tyrrell, G. J., et al. (2005). "Invasive group A streptococcal disease in Alberta, Canada (2000 to 2002)." J Clin Microbiol 43(4): 1678-1683.	2005	Canada	High Income	Invasive and toxin mediated
	105	Search 1	Vieira, F. M., et al. (2006). "Prevalence of Streptococcus pyogenes as an oropharynx colonizer in children attending daycare: a comparative study of different regions in Brazil." Braz J Otorhinolaryngol 72(5): 587-591.	2006	Brazil	Upper middle income	Superficial
	106	Search 1	Vlaminckx, B., et al. (2004). "Epidemiological features of invasive and noninvasive group A streptococcal disease in the Netherlands, 1992-1996." Eur J Clin Microbiol Infect Dis 23(6): 434-444.	2004	Netherlands	High Income	Invasive and toxin mediated
	107	Search 1	Wahl, R. U., et al. (2007). "Epidemiology of invasive Streptococcus pyogenes infections in Germany, 1996-2002: results from a voluntary laboratory surveillance system." Clin Microbiol Infect 13(12): 1173-1178.	2007	Germany	High Income	Invasive and toxin mediated
	108	Search 1	Watanakunakorn, C. (1985). "Should routine throat cultures be done in hospital personnel complaining of a sore throat?" Infect Control 6(5): 183-185.	1985	United States	High Income	Superficial
	109	Search 1	Weiss, K., et al. (1999). "Group A Streptococcus carriage among close contacts of patients with invasive infections." Am J Epidemiol 149(9): 863-868.	1999	Canada	High Income	Superficial
	110	Search 1	Wheeler, M. C., et al. (1991). "Outbreak of group A streptococcus septicemia in children. Clinical, epidemiologic, and microbiological correlates." Jama 266(4): 533-537.	1991	United States	High Income	Sequelae of Invasive and toxin mediated
	111	Search 1	Yang, P., et al. (2013). "Characteristics of group A Streptococcus strains circulating during scarlet fever epidemic, Beijing, China, 2011." Emerg Infect Dis 19(6): 909-915.	2013	China	Upper middle income	Invasive and toxin mediated
	112	Search 1	Yang, S. G., et al. (2007). "Report and analysis of a scarlet fever outbreak among adults through food-borne transmission in China." J Infect 55(5): 419-424.	2007	China	Upper middle income	Invasive and toxin mediated
	113	Search 1	You, Y., et al. (2018). "Scarlet Fever Epidemic in China Caused by Streptococcus pyogenes Serotype M12: Epidemiologic and Molecular Analysis." EBioMedicine 28: 128-135.	2018	China	Upper middle income	Invasive and toxin mediated
	114	Search 1	Zachariadou, L., et al. (2014). "Differences in the epidemiology between paediatric and adult invasive Streptococcus pyogenes infections." Epidemiol Infect 142(3): 512-519.	2014	Greece	High Income	Sequelae of Invasive and toxin mediated
	115	Search 1	Zaman, M. M., et al. (1998). "Nutritional factors associated with rheumatic fever." J Trop Pediatr 44(3): 142-147.	1998	Bangladesh	Lower middle income	Immune mediated
	116	Search 1	Zurawski, C. A., et al. (1998). "Invasive group A streptococcal disease in metropolitan Atlanta: a population-based assessment." Clin Infect Dis 27(1): 150-157.	1998	United States	High Income	Invasive and toxin mediated
	117	SME	Ilyas, M. and A. Tolaymat (2008). "Changing epidemiology of acute post-streptococcal glomerulonephritis in Northeast Florida: a comparative study." Pediatr Nephrol 23(7): 1101-1106.	2008	United States	High Income	Immune mediated
	118	SME	Hayashida, S., et al. (2010). "Are lifetime prevalence of impetigo, molluscum and herpes infection really increased in children having atopic dermatitis?" J Dermatol Sci 60(3): 173-178.	2010	Japan	High Income	Superficial
	119	SME	Heal, C., et al. (2019). "Antibiotic stewardship in skin infections: a cross-sectional analysis of early-career GP's management of impetigo." BMJ Open 9(10): e031527.	2019	Australia	High Income	Superficial
	120	SME	Kristensen, J. K. (1991). "Scabies and Pyoderma in Lilongwe, Malawi. Prevalence and seasonal fluctuation." Int J Dermatol 30(10): 699-702.	1991	Malawi	low income	Superficial
	121	SME	Mason, D. S., et al. (2016). "The Prevalence of Scabies and Impetigo in the Solomon Islands: A Population-Based Survey." PLoS Negl Trop Dis 10(6): e0004803.	2016	Solomon Islands	Lower middle income	Superficial
	122	SME	Osti, M. H., et al. (2019). "Prevalence of scabies and impetigo in the Solomon Islands: a school survey." BMC Infect Dis 19(1): 803.	2019	Solomon Islands	Lower middle income	Superficial
	123	SME	Romani, L., et al. (2015). "Scabies and impetigo prevalence and risk factors in Fiji: a national survey." PLoS Negl Trop Dis 9(3): e0003452.	2015	Fiji	Upper middle income	Superficial
	124	SME	Romani, L., et al. (2017). "The Epidemiology of Scabies and Impetigo in Relation to Demographic and Residential Characteristics: Baseline Findings from the Skin Health Intervention Fiji Trial." Am J Trop Med Hyg 97(3): 845-850.	2017	Fiji	Upper middle income	Superficial
	125	SME	Grills, N., et al. (2012). "Prevalence survey of dermatological conditions in mountainous north India." Int J Dermatol 51(5): 579-587.	2012	India	Lower middle income	Superficial
	126	SME	Korte, L. M., et al. (2018). "Scabies and impetigo in Timor-Leste: A school screening study in two districts." PLoS Negl Trop Dis 12(5): e0006400.	2018	Timor-Leste	Lower middle income	Superficial
	127	SME	O'Sullivan, C. and M. G. Baker (2012). "Serious skin infections in children: a review of admissions to Gisborne Hospital (2006-2007)." N Z Med J 125(1351): 55-69.	2012	New Zealand	High Income	Superficial
	128	SME	Hochedez, P., et al. (2009). "Skin and soft tissue infections in returning travelers." Am J Trop Med Hyg 80(3): 431-434.	2009	France	High Income	Superficial
	129	SME	Nelson et al. (2016) "Epidemiology of Invasive Group A Streptococcal Infections in the United States, 2005–2012." Clin Infect Dis. 2016 August 15; 63(4): 478–486.	2016	USA	High Income	Sequelae of invasive and toxin mediated
	130	SME	He, V. Y., et al. (2016). "Long-Term Outcomes From Acute Rheumatic Fever and Rheumatic Heart Disease: A Data-Linkage and Survival Analysis Approach." Circulation 134(3): 222-232.	2016	Australia	High Income	Direct sequelae of immune mediated
	131	SME	Kamblock, J., et al. (2005). "Acute severe mitral regurgitation during first attacks of rheumatic fever: clinical spectrum, mechanisms and prognostic factors." J Heart Valve Dis 14(4): 440-446.	2005	French Polynesia	High Income	Direct sequelae of immune mediated
	132	SME	Sheikh, A. M., et al. (2016). "CHANGING CLINICAL PROFILE OF ACUTE RHEUMATIC FEVER AND RHEUMATIC RECURRENCE." J Ayub Med Coll Abbottabad 28(1): 141-145.	2016	Pakistan	Lower middle income	Direct sequelae of immune mediated
	133	SME	Kasitanon, N., et al. (2009). "Acute rheumatic fever in adults: case report together with an analysis of 25 patients with acute rheumatic fever." Rheumatol Int 29(9): 1041-1045.	2009	Thailand	Upper middle income	Direct sequelae of immune mediated
	134	SME	Makrexeni, Z. M. and L. Pepeta (2017). "Clinical presentation and outcomes of patients with acute rheumatic fever and rheumatic heart disease seen at a tertiary hospital setting in Port Elizabeth, South Africa." Cardiovasc J Afr 28(4): 248-250.	2017	South Africa	Upper middle income	Direct sequelae of immune mediated
	135	SME	Noonan, S., et al. (2013). "A national prospective surveillance study of acute rheumatic fever in Australian children." Pediatr Infect Dis J 32(1): e26-32.	2013	Australia	High Income	Direct sequelae of immune mediated
	136	SME	Ravisha, M. S., et al. (2003). "Rheumatic fever and rheumatic heart disease: clinical profile of 550 cases in India." Arch Med Res 34(5): 382-387.	2003	India	Lower middle income	Direct sequelae of immune mediated
	137	SME	Lawerence et al (2013); Acute Rheumatic Fever and Rheumatic Heart Disease Incidence and Progression in the Northern Territory of Australia, 1997 to 2010	2013	Australia	High Income	Direct sequelae of immune mediated
	138	SME	Canon et al (2017) "Rheumatic Heart Disease Severity, Progression and Outcomes: A Multi-State Model" J Am Heart Assoc.	2017	Australia	High Income	Direct sequelae of immune mediated
	139	SME	Stacey et al. (2021) "Long-term outcomes following rheumatic heart disease diagnosis in Australia" Valvular Heart Disease	2021	Australia	High Income	Direct sequelae of immune mediated
	140	Search 2	Ahmed, M. I., et al. (2021). "Group A Streptococcal Infections in Children." Curr Pediatr Rev 17(1): 70-73.	2021	United Kingdom	High Income	Sequelae of invasive and toxin mediated
	141	Search 2	Andersson, M., et al. (2021). "Seasonal variations in use and outcome of rapid antigen detection tests and cultures in pharyngotonsillitis: a register study in primary care." BMC Infect Dis 21(1): 1104.	2021	Sweden	High Income	Superficial
	142	Search 2	Baghel, J., et al. (2020). "Prediction of adverse cardiac events in pregnant women with valvular rheumatic heart disease." Heart 106(18): 1400-1406.	2020	India	Lower Middle Income	Direct sequelae of immune mediated
	143	Search 2	Behera, P., et al. (2021). "Control of scabies in a tribal community using mass screening and treatment with oral ivermectin -A cluster randomized controlled trial in Gadchiroli, India." PLoS Negl Trop Dis 15(4): e0009330.	2021	India	Lower Middle Income	Superficial
	144	Search 2	Björck, V., et al. (2020). "Morbidity and mortality in critically ill patients with invasive group A streptococcus infection: an observational study." Crit Care 24(1): 302.	2020	Sweden	High Income	Sequelae of invasive and toxin mediated
	145	Search 2	Blagden, S., et al. (2020). "Invasive group A streptococcal infections in North West England: epidemiology, risk factors and fatal infection." Public Health 186: 63-70.	2020	England	High Income	Sequelae of invasive and toxin mediated
	146	Search 2	Bruun, T., et al. (2021). "Risk Factors and Predictors of Mortality in Streptococcal Necrotizing Soft-tissue Infections: A Multicenter Prospective Study." Clin Infect Dis 72(2): 293-300.	2021	Scandanivian Country (Denmark Norway Sweden)	High Income	Sequelae of invasive and toxin mediated
	147	Search 2	Chamat-Hedemand, S., et al. (2021). "Proposal for the use of echocardiography in bloodstream infections due to different streptococcal species." BMC Infect Dis 21(1): 689.	2021	Denmark	High Income	Sequelae of invasive and toxin mediated
	148	Search 2	Chang, A. Y., et al. (2020). "Outcomes and Care Quality Metrics for Women of Reproductive Age Living With Rheumatic Heart Disease in Uganda." J Am Heart Assoc 9(8): e015562.	2020	Uganda	Low Income	Direct sequelae of immune mediated
	149	Search 2	Chatard, J. C., et al. (2020). "Screening Rheumatic Heart Disease in 1530 New Caledonian Adolescents." J Am Heart Assoc 9(9): e015017.	2020	New Caledonia	High Income	Sequelae of Immune mediated
	150	Search 2	Dadjo, Y., et al. (2021). "Mid-term (up to 12 years) clinical and echocardiographic outcomes of percutaneous transvenous mitral commissurotomy in patients with rheumatic mitral stenosis." BMC Cardiovasc Disord 21(1): 355.	2021	Iran	Lower Middle Income	Direct sequelae of immune mediated
	151	Search 2	Davis, K., et al. (2021). "Morbidity and mortality of rheumatic heart disease and acute rheumatic fever in the inpatient setting in Timor-Leste." J Paediatr Child Health 57(9): 1391-1396.	2021	Timor-Leste	Lower Middle Income	Direct sequelae of immune mediated
	152	Search 2	de Loizaga, S. R., et al. (2021). "Rheumatic Heart Disease in the United States: Forgotten But Not Gone: Results of a 10 Year Multicenter Review." J Am Heart Assoc 10(16): e020992.	2021	United States	High Income	Direct sequelae of immune mediated
	153	Search 2	Debel, F. A., et al. (2020). "Immediate outcome following valve surgery for rheumatic heart disease: the first local experience from Ethiopia." Cardiol Young 30(9): 1281-1287.	2020	Ethiopia	Low Income	Direct sequelae of immune mediated
	154	Search 2	Dohoo, C., et al. (2020). "Risk factors associated with group A Streptococcus acquisition in a large, urban homeless shelter outbreak." Can J Public Health 111(1): 117-124.	2020	Canada	High Income	Sequelae of invasive and toxin mediated
	155	Search 2	Francis, J. R., et al. (2020). "Hyperendemic rheumatic heart disease in a remote Australian town identified by echocardiographic screening." Med J Aust 213(3): 118-123.	2020	Australia	High Income	Immune mediated
	156	Search 2	Hauge, S. W., et al. (2021). "Short-term outcome after open-heart surgery for severe chronic rheumatic heart disease in a low-income country, with comparison with an historical control group: an observational study." Open Heart 8(2).	2021	Norway	High Income	Direct sequelae of immune mediated
	157	Search 2	Hong, W. Z., et al. (2019). "The prognostic value of postoperative blood glucose in non-diabetic patients with rheumatic heart disease." BMC Cardiovasc Disord 19(1): 297.	2019	China	Upper Middle Income	Direct sequelae of immune mediated
	158	Search 2	Hunter, L. D., et al. (2020). "Interscallop separations of the posterior mitral valve leaflet: a solution to the 'borderline RHD' conundrum?" Open Heart 7(2).	2020	South Africa	Upper Middle Income	Immune mediated
	159	Search 2	Jacob, J., et al. (2021). "The development of a community-based public health response to an outbreak of post-streptococcal glomerulonephritis in a First Nations community." Can Commun Dis Rep 47(7-8): 339-346.	2021	Canada	High Income	Immune mediated
	160	Search 2	Jensen, P. T., et al. (2020). "Inpatient mortality in transition-aged youth with rheumatic disease: an analysis of the National Inpatient Sample." Pediatr Rheumatol Online J 18(1): 27.	2020	United States	High Income	Direct sequelae of immune mediated
	161	Search 2	Kalpakos, T., et al. (2021). "Streptococcal pharyngitis associated myocarditis (SPAM): the perfect ST-segment elevation myocardial infarction (STEMI) mimic in young individuals. A case series." Acta Cardiol 76(5): 449-454.	2021	Belgium	High Income	Immune mediated
	162	Search 2	Karki, P., et al. (2021). "Effectiveness of Systematic Echocardiographic Screening for Rheumatic Heart Disease in Nepalese Schoolchildren: A Cluster Randomized Clinical Trial." JAMA Cardiol 6(4): 420-426.	2021	Nepal	Lower Middle Income	Immune mediated
	163	Search 2	Link-Gelles, R., et al. (2020). "Characteristics of Intracranial Group A Streptococcal Infections in US Children, 1997-2014." J Pediatric Infect Dis Soc 9(1): 30-35.	2020	United States	High Income	Sequelae of invasive and toxin mediated
	164	Search 2	Marks, M., et al. (2020). "Prevalence of Scabies and Impetigo 3 Years After Mass Drug Administration With Ivermectin and Azithromycin." Clin Infect Dis 70(8): 1591-1595.	2020	Solomon Islands	Lower Middle Income	Superficial
	165	Search 2	Matthews, A., et al. (2021). "Prevalence of scabies and impetigo in school-age children in Timor-Leste." Parasit Vectors 14(1): 156.	2021	Timor-Leste	Lower Middle Income	Superficial
	166	Search 2	Miccio, R., et al. (2021). "Treating Children With Advanced Rheumatic Heart Disease in Sub-Saharan Africa: The NGO EMERGENCY's Project at the Salam Centre for Cardiac Surgery in Sudan." Front Pediatr 9: 704729.	2021	Sudan	Low Income	Direct sequelae of immune mediated
	167	Search 2	Neff, A., et al. (2020). "Characterisation of clinical manifestations and treatment strategies for invasive beta-haemolytic streptococcal infections in a Swiss tertiary hospital." Swiss Med Wkly 150: w20378.	2020	Switzerland	High Income	Sequelae of invasive and toxin mediated
	168	Search 2	Negi, P. C., et al. (2021). "Long term outcomes in patients with RF/RHD: Eight-year follow-up of HP-RF/RHD (Himachal Pradesh Rheumatic Fever/Rheumatic Heart Disease) registry in a Northern Indian state." Int J Cardiol 343: 149-155.	2021	India	Lower Middle Income	Direct sequelae of immune mediated
	169	Search 2	Nkereuwem, E., et al. (2020). "Prevalence of rheumatic heart disease in North-Central Nigeria: a school-based cross-sectional pilot study." Trop Med Int Health 25(11): 1408-1415.	2020	Nigeria	Lower Middle Income	Immune mediated
	170	Search 2	Okello, E., et al. (2020). "Active Case Finding for Rheumatic Fever in an Endemic Country." J Am Heart Assoc 9(15): e016053.	2020	Uganda	Low Income	Immune mediated
	171	Search 2	Oliver, J., et al. (2021). "Ethnically Disparate Disease Progression and Outcomes among Acute Rheumatic Fever Patients in New Zealand, 1989-2015." Emerg Infect Dis 27(7): 1893-1902.	2021	New Zealand	High Income	Direct sequelae of immune mediated
	172	Search 2	Thielemans, E., et al. (2020). "Clinical Description and Outcomes of Australian Children With Invasive Group A Streptococcal Disease." Pediatr Infect Dis J 39(5): 379-384.	2020	Australia	High Income	Sequelae of invasive and toxin mediated
	173	Search 2	Vasconcelos, M., et al. (2021). "Incidence and predictors of stroke in patients with rheumatic heart disease." Heart 107(9): 748-754.	2021	Brazil	Upper Middle Income	Direct sequelae of immune mediated
	174	Search 2	Waikittipong, S. (2021). "Long-term outcomes of rheumatic mitral valve repair: Is it worthwhile to do it?" Asian Cardiovasc Thorac Ann 29(2): 91-97.	2021	Thailand	Upper Middle Income	Direct sequelae of immune mediated
	175	Search 2	Yang, Y., et al. (2021). "Current status and etiology of valvular heart disease in China: a population-based survey." BMC Cardiovasc Disord 21(1): 339.	2021	China	Upper Middle Income	Immune mediated
